# Supplementary material for: Targeting mutant p53-expressing tumours with a T cell receptor-like antibody specific for a wild-type antigen
Source: Nat Commun. 2019 Nov 26;10:5382. doi: 10.1038/s41467-019-13305-z (PMC6879612; doi:10.1038/s41467-019-13305-z)
Supplement: Supplementary file 4 — Source Data [file 41467_2019_13305_MOESM4_ESM.xlsx]

## Sheet: Figure 1a
Figure 1a Left panel							Fig 1a Right panel
nM Antibody	P1C1	P1H4	P1A8	P1B11			nM Antibody	P1C1	P1H4	P1B11	P1A8
0	0.044	0.044	0.044	0.044			0	0.044	0.044	0.044	0.044
0.00304832	0.044	0.042	0.045	0.042			0.00304832	0.558	0.611	0.307	0.048
0.00914495	0.046	0.043	0.043	0.045			0.00914495	1.377	1.544	0.661	0.057
0.0274348	0.041	0.041	0.042	0.047			0.0274348	2.776	2.971	2.039	0.089
0.0823045	0.041	0.053	0.047	0.066			0.0823045	3.545	3.501	3.321	0.264
0.246914	0.044	0.068	0.056	0.127			0.246914	3.587	3.488	3.54	0.787
0.740741	0.05	0.125	0.091	0.286			0.740741	3.66	3.587	3.52	1.989
2.22222	0.062	0.291	0.185	0.702			2.22222	3.628	3.511	3.53	3.059
6.66667	0.113	0.694	0.403	1.674			6.66667	3.673	3.647	3.66	3.426

## Sheet: Figure 2b
Figure 2b
Conc of p53/A24 pMHC (nM)	P1C1gl	1G7	1E11	2E3	P1C1TM
200	0.742	0.457	1.272	0.932	2.918
66.6667	0.317	0.214	0.821	0.391	2.718
22.2222	0.125	0.093	0.446	0.159	1.98
7.40741	0.047	0.038	0.173	0.054	1.481
2.46914	0.018	0.015	0.059	0.024	0.641
0.823045	0.009	0.008	0.02	0.011	0.183
0.274348	0.005	0.006	0.009	0.006	0.055
0	0.004	0.004	0.005	0.004	0.005

## Sheet: Figure 3a
Figure 3a left				Figure 3b right
Peptide	MFI			Peptide	MFI
Wildtype	436			Wildtype	746
Unpulsed	36.8			Unpulsed	21.4
P1A	261			P1A	421
P2A	35.2			P2A	31.1
P3A	40.1			P3A	450
P4A	44.6			P4A	253
P6A	54.6			P6A	356
P7A	243			P7A	627
P8A	34.3			P8A	30
P9A	115			P9A	492
P10A	33.5			P10A	33.5

## Sheet: Figure 3c
Figure 3c
pMHC	Abs
KYMTAVVKLF	0.346981	0.346981	0.346981
YYLEAKMKAF	0.485774	0.416378	0.416378
RYFKAFTKEF	0.485774	0.346981	0.416378
KYFMAPLKRF	0.346981	0.346981	0.346981
RYIKAFCKGF	0.346981	0.346981	0.277585
IYPSAYIKVF	0.55517	0.624566	0.416378
VYSQILRKLF	1.52672	1.52672	1.45732
IYSTFLSKNF	0.277585	0.346981	0.346981
YYKPAEIKLF	0.277585	0.277585	0.416378
MYMEALVKLF	0.346981	0.416378	0.485774
LYLPASRKLF	1.11034	0.902151	0.902151
LYMDALHKLF	0.416378	0.346981	0.346981
IYSPLLFKYF	0.277585	0.346981	0.346981
FYSRAFEKMF	0.485774	0.416378	0.416378
TYSPPLNKLF	0.346981	0.346981	0.346981
Hu p53 (125-134)	108.258	94.2401	97.5017
pMHC + UV	0.346981	0.346981	0.346981
pMHC NO UV	0.346981	0.346981	0.416378

## Sheet: Figure 3d
Figure 3d
pMHC	MFI
KYMTAVVKLF	12.4
YYLEAKMKAF	6.2
RYFKAFTKEF	9.5
KYFMAPLKRF	21.4
RYIKAFCKGF	4.6
IYPSAYIKVF	7.3
VYSQILRKLF	0.3
IYSTFLSKNF	0
YYKPAEIKLF	8.8
MYMEALVKLF	21.6
LYLPASRKLF	12.3
LYMDALHKLF	4.6
IYSPLLFKYF	30.3
FYSRAFEKMF	18.3
TYSPPLNKLF	0.2
Hu p53 (125-134)	594.7
Unpulsed	6.5

## Sheet: FIgure 5a
Figure 5a
	10μg/ml			1μg/ml			0.1μg/ml			0 μg/ml (no antibody control)
Unpulsed P1C1gl	19.5497	13.0093	12.5804	7.21944	7.32666	7.75554	5.50393	5.71837	6.79056	4.32452	3.1451	2.82344
Unpulsed TM_1G7	17.6197	17.9414	16.5475	13.9743	18.3703	14.2959	7.11222	7.11222	8.18442
Pulsed P1C1gl	33.7741	32.273	33.238	40.1001	37.9557	37.4196	26.5904	23.4811	27.1265	1.60829	2.78771	6.21873
Pulsed TM_1G7	36.4546	37.4196	39.9928	48.1415	49.857	56.8263	43.4239	45.2466	48.2488

## Sheet: Figure 5b
Figure 5b
		10μg/ml			1μg/ml			0.1μg/ml			0 μg/ml (no antibody control)
	Unpulsed P1C1gl	10.2812	9.50492	11.989	6.50336	7.33138	2.62205	5.00259	3.45006	2.82905	7.59013	4.27808	16.9053
MDA-MB-231	Unpulsed TM_1G7	13.7485	12.5065	12.7652	9.09091	7.79714	9.03916	4.32983	5.46835	4.48508
	Pulsed P1C1gl	11.4515	12.6284	11.0592	17.7844	5.06258	10.5548	6.85597	6.23949	5.17467	11.0032	7.69662	8.98562
	Pulsed TM_1G7	15.4306	12.012	15.3185	16.7756	12.9086	5.56697	1.30768	2.31646	4.33402
	Unpulsed P1C1gl	15.6054	6.8238	7.5651	6.42463	2.433	8.02129	4.94203	2.77514	4.42882	7.5651	8.99069	21.4218
231-A24	Unpulsed TM_1G7	10.8725	10.9295	11.1576	1.52062	4.1437	3.28835	3.34537	3.11728	6.70975
	Pulsed P1C1gl	27.0212	20.8768	28.207	20.5534	24.488	18.7747	13.2231	12.6303	17.2116	4.97664	2.33561	8.31836
	Pulsed TM_1G7	33.1118	27.2368	34.3514	32.465	21.1462	24.9191	23.8412	28.746	25.6737

## Sheet: Figure 5c
Figure 5c
[Ab] (ug/ml)	Unpulsed_TM	Unpulsed_TM LALA
10	2692	2393
1	911	1254
0.1	332	392
0.01	93.6	148
0.001	66.3	61.4
0	25.9	25.9

## Sheet: Figure 5d
Figure 5d
	10ug/mL			1ug/mL			100ng/mL			no Ab
Unpulsed LALA	41.3955	29.248	30.4411	9.18294	20.4628	22.3066	16.3413	28.2719	24.5842	13.3044	15.3651	19.3782
Unpulsed TM	36.4064	41.0701		40.6363	39.9855		30.7664	30.0072	33.4779
Pulsed LALA	17.4357	18.8294		19.5726	17.7145		19.3868	17.8074	19.6655	21.1521	19.3868	20.0372
Pulsed TM	49.9535	53.3911	55.8997	60.9167	59.8018	57.2004	55.6209	57.6649	56.6429

## Sheet: Figure 6a
Figure 6a
	MFI
	3hr	2hr	1hr	0.5hr	0hr
37 deg	299	232	239	192	126
Ice	119	123	127	125	126
37 deg	150	145	143	150	115
Ice	113	115	118	115	115

[truncated: 12 more sheets: Figure 6b, Figure 6c, Figure 6d, Figure 7a, Figure 7b, Figure 7c, Supplementary Fig 3a, Supplementary Fig 3b, Supplementary Fig 4a, Supplementary Fig 4b, Supplementary Fig 6b, Supplementary Fig 8]
